# Supplementary material for: A countercurrent microflow strategy for simultaneous high selectivity and conversion in aromatic nitration
Source: Nat Commun. 2026 Feb 20;17:2990. doi: 10.1038/s41467-026-69902-2 (PMC13036075; doi:10.1038/s41467-026-69902-2)
Supplement: Supplementary file 3 — Source Data [file 41467_2026_69902_MOESM3_ESM.xlsx]

## Sheet: Fig.2a
t (min)	xar (%)
0	0
0.05	44.52
0.1	62.0575
0.15	71.4328
0.2	77.2651
0.25	81.2412
0.3	84.1239
0.35	86.3083
0.4	88.0197
0.45	89.3958
0.5	90.5257
0.55	91.4693
0.6	92.2688
0.65	92.9543
0.7	93.5482
0.75	94.0674
0.8	94.5249
0.85	94.9307
0.9	95.2929
0.95	95.618
1	95.9112
1.05	96.1767
1.1	96.4183
1.15	96.6387
1.2	96.8406
1.25	97.0261
1.3	97.1969
1.35	97.3546
1.4	97.5007
1.45	97.6362
1.5	97.7621
1.55	97.8794
1.6	97.9888
1.65	98.0911
1.7	98.1869
1.75	98.2766
1.8	98.3608
1.85	98.44
1.9	98.5144
1.95	98.5846
2	98.6508
2.05	98.7132
2.1	98.7722
2.15	98.828
2.2	98.8808
2.25	98.9308
2.3	98.9782
2.35	99.0231
2.4	99.0658
2.45	99.1063
2.5	99.1448
2.55	99.1815
2.6	99.2163
2.65	99.2495
2.7	99.2811
2.75	99.3112
2.8	99.3399
2.85	99.3673
2.9	99.3934
2.95	99.4183
3	99.4421
3.05	99.4648
3.1	99.4865
3.15	99.5073
3.2	99.5272
3.25	99.5461
3.3	99.5643
3.35	99.5817
3.4	99.5983
3.45	99.6142
3.5	99.6295
3.55	99.6441
3.6	99.6581
3.65	99.6715
3.7	99.6843
3.75	99.6967
3.8	99.7085
3.85	99.7198
3.9	99.7307
3.95	99.7411
4	99.7511
4.05	99.7607
4.1	99.7699
4.15	99.7788
4.2	99.7873
4.25	99.7954
4.3	99.8032
4.35	99.8107
4.4	99.818
4.45	99.8249
4.5	99.8316
4.55	99.838
4.6	99.8441
4.65	99.85
4.7	99.8557
4.75	99.8612
4.8	99.8664
4.85	99.8714
4.9	99.8763
4.95	99.881
5	99.8854
5.05	99.8898
5.1	99.8939
5.15	99.8979
5.2	99.9017

## Sheet: Fig.2b
t (min)	Sar-NO2 (%)
0	100
1.27157e-07	100
2.54313e-07	100
5.08626e-07	100
1.01725e-06	100
2.03451e-06	100
4.06901e-06	100
8.13802e-06	99.9999
1.6276e-05	99.9998
3.25521e-05	99.9997
6.51042e-05	99.9993
9.4401e-05	99.9991
0.000123698	99.9988
0.000152995	99.9986
0.000211589	99.9982
0.000264323	99.9978
0.000317057	99.9974
0.000369792	99.997
0.00047526	99.9962
0.000686198	99.9946
0.000897135	99.9929
0.00111	99.9913
0.00132	99.9897
0.00174	99.9864
0.00216	99.9831
0.00258	99.9799
0.00343	99.9734
0.00427	99.967
0.00512	99.9607
0.00596	99.9544
0.0068	99.9481
0.00849	99.9358
0.01018	99.9236
0.01187	99.9116
0.01355	99.8997
0.01524	99.8881
0.01693	99.8766
0.01862	99.8652
0.0203	99.854
0.02199	99.843
0.02368	99.832
0.02537	99.8213
0.02874	99.8001
0.03212	99.7795
0.03549	99.7593
0.03887	99.7396
0.04224	99.7203
0.04562	99.7015
0.04899	99.683
0.05237	99.6649
0.05574	99.6472
0.05912	99.6298
0.06249	99.6127
0.06924	99.5795
0.07599	99.5474
0.08274	99.5164
0.08949	99.4864
0.09624	99.4574
0.10299	99.4292
0.10974	99.4017
0.11649	99.3751
0.12324	99.3491
0.12999	99.3239
0.13674	99.2992
0.14349	99.2752
0.15024	99.2517
0.15699	99.2288
0.16374	99.2063
0.17049	99.1844
0.18399	99.1419
0.19749	99.101
0.21099	99.0617
0.22449	99.0238
0.23799	98.9873
0.25149	98.9519
0.26499	98.9177
0.27849	98.8845
0.29199	98.8523
0.30549	98.821
0.31899	98.7906
0.33249	98.761
0.34599	98.7321
0.35949	98.704
0.37299	98.6766
0.38649	98.6498
0.39999	98.6236
0.42699	98.573
0.45129	98.5292
0.47559	98.487
0.49989	98.4463
0.52419	98.407
0.54849	98.3688
0.57279	98.3319
0.59709	98.2961
0.62139	98.2613
0.64569	98.2274
0.66999	98.1945
0.69429	98.1624
0.71859	98.1311
0.74289	98.1005
0.76719	98.0708
0.81579	98.0132
0.85953	97.9635
0.90134	97.9178
0.94315	97.8736
0.98496	97.8309
1.02677	97.7896
1.06858	97.7495
1.11039	97.7106
1.1522	97.6728
1.19401	97.6361
1.23582	97.6003
1.27763	97.5655
1.31944	97.5316
1.36125	97.4985
1.40306	97.4663
1.48668	97.404
1.5703	97.3444
1.65393	97.2874
1.73755	97.2327
1.82117	97.1801
1.90479	97.1295
1.98841	97.0808
2.07203	97.0337
2.15565	96.9883
2.23927	96.9444
2.32289	96.9018
2.40651	96.8606
2.49013	96.8207
2.57375	96.7819
2.65737	96.7442
2.74099	96.7077
2.82461	96.6721
2.90823	96.6375
2.99185	96.6038
3.15909	96.5391
3.32633	96.4775
3.49357	96.4189
3.66082	96.3631
3.82806	96.3098
3.9953	96.2589
4.16254	96.2101
4.32978	96.1635
4.49702	96.1187
4.66426	96.0758
4.8315	96.0346
4.99874	95.995
5.16598	95.957

## Sheet: Fig.2d
xar,1 = 40%			xar,1 = 50%			xar,1 = 60%			xar,1 = 70%
t (min)	xar (%)		t (min)	xar (%)		t (min)	xar (%)		t (min)	xar (%)
0	0		0	0		0	0		0	0
0.01667	9.511		0.01667	11.508		0.01667	13.464		0.01667	15.381
0.03333	16.438		0.03333	19.76		0.03333	22.967		0.03333	26.063
0.05	21.664		0.05	25.932		0.05	30.009		0.05	33.902
0.06667	25.713		0.06667	30.695		0.06667	35.419		0.06667	39.889
0.08333	28.915		0.08333	34.462		0.08333	39.689		0.08333	44.603
0.1	31.489		0.1	37.497		0.1	43.135		0.1	48.404
0.11667	33.585		0.11667	39.981		0.11667	45.963		0.11667	51.528
0.13333	35.31		0.13333	42.039		0.13333	48.318		0.13333	54.137
0.15	36.742		0.15	43.763		0.15	50.303		0.15	56.344
0.16667	37.939		0.16667	45.218		0.16667	51.992		0.16667	58.233
0.18333	38.946		0.18333	46.457		0.18333	53.441		0.18333	59.864
0.2	39.797		0.2	47.517		0.2	54.695		0.2	61.284
0.205	40.026		0.21667	48.429		0.21667	55.786		0.21667	62.529
0.22167	53.066		0.23333	49.218		0.23333	56.74		0.23333	63.629
0.23833	62.251		0.25	49.903		0.25	57.579		0.25	64.604
0.255	69.033		0.25333	50.029		0.26667	58.319		0.26667	65.474
0.27167	74.217		0.27	61.003		0.28333	58.975		0.28333	66.253
0.28833	78.285		0.28667	68.852		0.3	59.558		0.3	66.954
0.305	81.543		0.30333	74.695		0.31667	60.078		0.31667	67.586
0.32167	84.197		0.32	79.177		0.33333	68.933		0.33333	68.158
0.33833	86.387		0.33667	82.695		0.35	75.362		0.35	68.677
0.355	88.215		0.35333	85.504		0.36667	80.186		0.36667	69.15
0.37167	89.755		0.37	87.78		0.38333	83.896		0.38333	69.581
0.38833	91.062		0.38667	89.646		0.4	86.803		0.4	69.975
0.405	92.178		0.40333	91.189		0.41667	89.114		0.40167	70.013
0.42167	93.137		0.42	92.476		0.43333	90.974		0.41833	76.731
0.43833	93.965		0.43667	93.556		0.45	92.485		0.435	81.682
0.455	94.683		0.45333	94.467		0.46667	93.721		0.45167	85.423
0.47167	95.308		0.47	95.239		0.48333	94.739		0.46833	88.304
0.48833	95.853		0.48667	95.897		0.5	95.582		0.485	90.555
0.505	96.331		0.50333	96.458		0.51667	96.282		0.50167	92.335
0.52167	96.749		0.52	96.938		0.53333	96.867		0.51833	93.755
0.53833	97.117		0.53667	97.35		0.55	97.356		0.535	94.895
0.555	97.441		0.55333	97.705		0.56667	97.766		0.55167	95.817
0.57167	97.727		0.57	98.011		0.58333	98.111		0.56833	96.565
0.58833	97.98		0.58667	98.274		0.6	98.401		0.585	97.174
0.605	98.204		0.60333	98.502		0.61667	98.646		0.60167	97.672
0.62167	98.402		0.62	98.699		0.63333	98.853		0.61833	98.08
0.63833	98.577		0.63667	98.869		0.65	99.027		0.635	98.416
0.655	98.733		0.65333	99.017		0.66667	99.175		0.65167	98.691
0.67167	98.871		0.67	99.146		0.68333	99.3		0.66833	98.918
0.68833	98.994		0.68667	99.257		0.7	99.406		0.685	99.105
0.705	99.103		0.70333	99.353		0.71667	99.496		0.70167	99.26
0.72167	99.2		0.72	99.437		0.73333	99.572		0.71833	99.387
0.73833	99.287		0.73667	99.51		0.75	99.637		0.735	99.493
0.755	99.364		0.75333	99.574		0.76667	99.691		0.75167	99.58
0.77167	99.432		0.77	99.629		0.78333	99.738		0.76833	99.652
0.78833	99.493		0.78667	99.677		0.8	99.777		0.785	99.712
0.805	99.548		0.80333	99.718		0.81667	99.811		0.80167	99.761
0.82167	99.596		0.82	99.755		0.83333	99.839		0.81833	99.802
0.83833	99.64		0.83667	99.786		0.85	99.863		0.835	99.836
0.855	99.678		0.85333	99.814		0.86667	99.884		0.85167	99.864
0.87167	99.713		0.87	99.838		0.88333	99.901		0.86833	99.887
0.88833	99.743		0.88667	99.859					0.885	99.907
0.905	99.771		0.90333	99.877
0.92167	99.795		0.92	99.893
0.93833	99.817		0.93667	99.907
0.955	99.837
0.97167	99.854
0.98833	99.87
1.005	99.884
1.02167	99.896
1.03833	99.907

## Sheet: Fig.2e
co-current flow			xar,1 = 40%			xar,1 = 50%			xar,1 = 60%			xar,1 = 70%
t (min)	xar (%)		t (min)	xar (%)		t (min)	xar (%)		t (min)	xar (%)		t (min)	xar (%)
0	0		0	0		0	0		0	0		0	0
0.01667	20.895		0.01667	9.511		0.01667	11.508		0.01667	13.464		0.01667	15.381
0.03333	34.71		0.03333	16.438		0.03333	19.76		0.03333	22.967		0.03333	26.063
0.05	44.52		0.05	21.664		0.05	25.932		0.05	30.009		0.05	33.902
0.06667	51.847		0.06667	25.713		0.06667	30.695		0.06667	35.419		0.06667	39.889
0.08333	57.526		0.08333	28.915		0.08333	34.462		0.08333	39.689		0.08333	44.603
0.1	62.058		0.1	31.489		0.1	37.497		0.1	43.135		0.1	48.404
0.11667	65.757		0.11667	33.585		0.11667	39.981		0.11667	45.963		0.11667	51.528
0.13333	68.834		0.13333	35.31		0.13333	42.039		0.13333	48.318		0.13333	54.137
0.15	71.433		0.15	36.742		0.15	43.763		0.15	50.303		0.15	56.344
0.16667	73.657		0.16667	37.939		0.16667	45.218		0.16667	51.992		0.16667	58.233
0.18333	75.583		0.18333	38.946		0.18333	46.457		0.18333	53.441		0.18333	59.864
0.2	77.265		0.2	39.797		0.2	47.517		0.2	54.695		0.2	61.284
0.21667	78.748		0.205	40.026		0.21667	48.429		0.21667	55.786		0.21667	62.529
0.23333	80.064		0.22167	53.066		0.23333	49.218		0.23333	56.74		0.23333	63.629
0.25	81.241		0.23833	62.251		0.25	49.903		0.25	57.579		0.25	64.604
0.26667	82.299		0.255	69.033		0.25333	50.029		0.26667	58.319		0.26667	65.474
0.28333	83.255		0.27167	74.217		0.27	61.003		0.28333	58.975		0.28333	66.253
0.3	84.124		0.28833	78.285		0.28667	68.852		0.3	59.558		0.3	66.954
0.31667	84.916		0.305	81.543		0.30333	74.695		0.31667	60.078		0.31667	67.586
0.33333	85.642		0.32167	84.197		0.32	79.177		0.33333	68.933		0.33333	68.158
0.35	86.308		0.33833	86.387		0.33667	82.695		0.35	75.362		0.35	68.677
0.36667	86.923		0.355	88.215		0.35333	85.504		0.36667	80.186		0.36667	69.15
0.38333	87.492		0.37167	89.755		0.37	87.78		0.38333	83.896		0.38333	69.581
0.4	88.02		0.38833	91.062		0.38667	89.646		0.4	86.803		0.4	69.975
0.41667	88.51		0.405	92.178		0.40333	91.189		0.41667	89.114		0.40167	70.013
0.43333	88.968		0.42167	93.137		0.42	92.476		0.43333	90.974		0.41833	76.731
0.45	89.396		0.43833	93.965		0.43667	93.556		0.45	92.485		0.435	81.682
0.46667	89.796		0.455	94.683		0.45333	94.467		0.46667	93.721		0.45167	85.423
0.48333	90.172		0.47167	95.308		0.47	95.239		0.48333	94.739		0.46833	88.304
0.5	90.526		0.48833	95.853		0.48667	95.897		0.5	95.582		0.485	90.555
0.51667	90.859		0.505	96.331		0.50333	96.458		0.51667	96.282		0.50167	92.335
0.53333	91.173		0.52167	96.749		0.52	96.938		0.53333	96.867		0.51833	93.755
0.55	91.469		0.53833	97.117		0.53667	97.35		0.55	97.356		0.535	94.895
0.56667	91.75		0.555	97.441		0.55333	97.705		0.56667	97.766		0.55167	95.817
0.58333	92.016		0.57167	97.727		0.57	98.011		0.58333	98.111		0.56833	96.565
0.6	92.269		0.58833	97.98		0.58667	98.274		0.6	98.401		0.585	97.174
0.61667	92.509		0.605	98.204		0.60333	98.502		0.61667	98.646		0.60167	97.672
0.63333	92.737		0.62167	98.402		0.62	98.699		0.63333	98.853		0.61833	98.08
0.65	92.954		0.63833	98.577		0.63667	98.869		0.65	99.027		0.635	98.416
0.66667	93.162		0.655	98.733		0.65333	99.017		0.66667	99.175		0.65167	98.691
0.68333	93.359		0.67167	98.871		0.67	99.146		0.68333	99.3		0.66833	98.918
0.7	93.548		0.68833	98.994		0.68667	99.257		0.7	99.406		0.685	99.105
0.71667	93.729		0.705	99.103		0.70333	99.353		0.71667	99.496		0.70167	99.26
0.73333	93.902		0.72167	99.2		0.72	99.437		0.73333	99.572		0.71833	99.387
0.75	94.067		0.73833	99.287		0.73667	99.51		0.75	99.637		0.735	99.493
0.76667	94.226		0.755	99.364		0.75333	99.574		0.76667	99.691		0.75167	99.58
0.78333	94.379		0.77167	99.432		0.77	99.629		0.78333	99.738		0.76833	99.652
0.8	94.525		0.78833	99.493		0.78667	99.677		0.8	99.777		0.785	99.712
0.81667	94.665		0.805	99.548		0.80333	99.718		0.81667	99.811		0.80167	99.761
0.83333	94.801		0.82167	99.596		0.82	99.755		0.83333	99.839		0.81833	99.802
0.85	94.931		0.83833	99.64		0.83667	99.786		0.85	99.863		0.835	99.836
0.86667	95.056		0.855	99.678		0.85333	99.814		0.86667	99.884		0.85167	99.864
0.88333	95.177		0.87167	99.713		0.87	99.838		0.88333	99.901		0.86833	99.887
0.9	95.293		0.88833	99.743		0.88667	99.859					0.885	99.907
0.91667	95.405		0.905	99.771		0.90333	99.877
0.93333	95.513		0.92167	99.795		0.92	99.893
0.95	95.618		0.93833	99.817		0.93667	99.907
0.96667	95.719		0.955	99.837
0.98333	95.817		0.97167	99.854
1	95.911		0.98833	99.87
1.01667	96.003		1.005	99.884
1.03333	96.091		1.02167	99.896
1.05	96.177		1.03833	99.907
1.06667	96.26
1.08333	96.34
1.1	96.418
1.11667	96.494
1.13333	96.567
1.15	96.639
1.16667	96.708
1.18333	96.775
1.2	96.841
1.21667	96.904
1.23333	96.966
1.25	97.026
1.26667	97.085
1.28333	97.141
1.3	97.197
1.31667	97.251
1.33333	97.303
1.35	97.355
1.36667	97.405
1.38333	97.453
1.4	97.501
1.41667	97.547
1.43333	97.592
1.45	97.636
1.46667	97.679
1.48333	97.721
1.5	97.762
1.51667	97.802
1.53333	97.841
1.55	97.879
1.56667	97.917
1.58333	97.953
1.6	97.989
1.61667	98.024
1.63333	98.058
1.65	98.091
1.66667	98.124
1.68333	98.156
1.7	98.187
1.71667	98.217
1.73333	98.247
1.75	98.277
1.76667	98.305
1.78333	98.333
1.8	98.361
1.81667	98.388
1.83333	98.414
1.85	98.44
1.86667	98.465
1.88333	98.49
1.9	98.514
1.91667	98.538
1.93333	98.562
1.95	98.585
1.96667	98.607
1.98333	98.629
2	98.651
2.01667	98.672
2.03333	98.693
2.05	98.713
2.06667	98.733
2.08333	98.753
2.1	98.772
2.11667	98.791
2.13333	98.81
2.15	98.828
2.16667	98.846
2.18333	98.863
2.2	98.881
2.21667	98.898
2.23333	98.914
2.25	98.931
2.26667	98.947
2.28333	98.963
2.3	98.978
2.31667	98.993
2.33333	99.008
2.35	99.023
2.36667	99.038
2.38333	99.052
2.4	99.066
2.41667	99.08
2.43333	99.093
2.45	99.106
2.46667	99.119
2.48333	99.132
2.5	99.145
2.51667	99.157
2.53333	99.169
2.55	99.181
2.56667	99.193
2.58333	99.205
2.6	99.216
2.61667	99.228
2.63333	99.239
2.65	99.249
2.66667	99.26
2.68333	99.271
2.7	99.281
2.71667	99.291
2.73333	99.301
2.75	99.311
2.76667	99.321
2.78333	99.33
2.8	99.34
2.81667	99.349
2.83333	99.358
2.85	99.367
2.86667	99.376
2.88333	99.385
2.9	99.393
2.91667	99.402
2.93333	99.41
2.95	99.418
2.96667	99.426
2.98333	99.434
3	99.442
3.01667	99.45
3.03333	99.457
3.05	99.465
3.06667	99.472
3.08333	99.479
3.1	99.487
3.11667	99.494
3.13333	99.5
3.15	99.507
3.16667	99.514
3.18333	99.521
3.2	99.527
3.21667	99.534
3.23333	99.54
3.25	99.546
3.26667	99.552
3.28333	99.558
3.3	99.564
3.31667	99.57
3.33333	99.576
3.35	99.582
3.36667	99.587
3.38333	99.593
3.4	99.598
3.41667	99.604
3.43333	99.609
3.45	99.614
3.46667	99.619
3.48333	99.624
3.5	99.629
3.51667	99.634
3.53333	99.639
3.55	99.644
3.56667	99.649
3.58333	99.653
3.6	99.658
3.61667	99.663
3.63333	99.667
3.65	99.672
3.66667	99.676
3.68333	99.68
3.7	99.684
3.71667	99.689
3.73333	99.693
3.75	99.697
3.76667	99.701
3.78333	99.705
3.8	99.708
3.81667	99.712
3.83333	99.716
3.85	99.72
3.86667	99.723
3.88333	99.727
3.9	99.731
3.91667	99.734
3.93333	99.738
3.95	99.741
3.96667	99.744
3.98333	99.748
4	99.751
4.01667	99.754
4.03333	99.758
4.05	99.761
4.06667	99.764
4.08333	99.767
4.1	99.77
4.11667	99.773
4.13333	99.776
4.15	99.779
4.16667	99.782
4.18333	99.784
4.2	99.787
4.21667	99.79
4.23333	99.793
4.25	99.795
4.26667	99.798
4.28333	99.801
4.3	99.803
4.31667	99.806
4.33333	99.808
4.35	99.811
4.36667	99.813
4.38333	99.816
4.4	99.818
4.41667	99.82
4.43333	99.823
4.45	99.825
4.46667	99.827
4.48333	99.829
4.5	99.832
4.51667	99.834
4.53333	99.836
4.55	99.838
4.56667	99.84
4.58333	99.842
4.6	99.844
4.61667	99.846
4.63333	99.848
4.65	99.85
4.66667	99.852
4.68333	99.854
4.7	99.856
4.71667	99.858
4.73333	99.859
4.75	99.861
4.76667	99.863
4.78333	99.865
4.8	99.866
4.81667	99.868
4.83333	99.87
4.85	99.871
4.86667	99.873
4.88333	99.875
4.9	99.876
4.91667	99.878
4.93333	99.879
4.95	99.881
4.96667	99.882
4.98333	99.884
5	99.885
5.01667	99.887
5.03333	99.888
5.05	99.89
5.06667	99.891
5.08333	99.893
5.1	99.894
5.11667	99.895
5.13333	99.897
5.15	99.898
5.16667	99.899
5.18333	99.9

## Sheet: Fig.2f
co-current flow			countercurrent flow
t (min)	HRR (kW)		t (min)	HRR (kW)
0	9468.71		0	4734.36
1.27157e-07	9468.7		1.27157e-07	4734.35
2.41597e-07	9468.65		2.54313e-07	4734.33
4.70479e-07	9468.55		5.08626e-07	4734.29
9.28243e-07	9468.35		1.01725e-06	4734.21
1.84377e-06	9467.96		2.03451e-06	4734.05
3.67483e-06	9467.18		4.06901e-06	4733.72
7.33693e-06	9465.61		8.13802e-06	4733.07
1.46612e-05	9462.48		1.6276e-05	4731.77
2.93096e-05	9458.3		3.25521e-05	4729.16
4.3958e-05	9454.13		6.51042e-05	4725.86
5.86065e-05	9449.61		9.4401e-05	4722.74
8.79033e-05	9443.25		0.000123698	4719.63
0.0001172	9435.23		0.000152995	4716.25
0.000146497	9424.94		0.000211589	4711.67
0.000205091	9410.46		0.000264323	4706.16
0.000263685	9389.82		0.000317057	4699.24
0.000380872	9352.89		0.000422526	4689.53
0.000615247	9297.42		0.000527995	4675.69
0.000826185	9237.49		0.000738932	4656.41
0.00104	9179.74		0.00094987	4634.48
0.00125	9122.53		0.00116	4612.7
0.00146	9051.82		0.00137	4585.69
0.00188	8954.18		0.00179	4548.26
0.0023	8844.4		0.00222	4505.98
0.00272	8710.42		0.00264	4454.05
0.00357	8527.87		0.00348	4382.78
0.00441	8325.64		0.00432	4303.16
0.00526	8130.52		0.00517	4225.62
0.0061	7942.19		0.00601	4150.07
0.00694	7717.19		0.00686	4058.74
0.00863	7417.75		0.00854	3935.62
0.01032	7094.62		0.01023	3800.83
0.01201	6792.13		0.01192	3672.56
0.01369	6508.57		0.01361	3522
0.01538	6242.41		0.01698	3325.48
0.01707	5935.15		0.02036	3117.96
0.02044	5541.28		0.02373	2928.37
0.02382	5133.55		0.02711	2754.72
0.02719	4769.26		0.03048	2595.27
0.03057	4442.44		0.03386	2448.53
0.03394	4148.12		0.03723	2313.18
0.03732	3882.11		0.04061	2160.19
0.04069	3640.89		0.04736	1974.99
0.04407	3421.49		0.05318	1798.83
0.04744	3221.34		0.059	1649.74
0.05082	3038.26		0.06483	1517.08
0.05419	2870.35		0.07065	1398.53
0.05757	2681.85		0.07647	1292.19
0.06432	2452.98		0.0823	1196.46
0.07039	2233.03		0.08812	1110
0.07647	2046.77		0.09394	1031.65
0.08254	1882.89		0.09977	960.442
0.08862	1737.93		0.10559	895.552
0.09469	1609.08		0.11141	836.269
0.10077	1494.06		0.11724	781.978
0.10684	1390.95		0.12306	721.151
0.11292	1298.16		0.13471	645.652
0.11899	1214.36		0.14636	570.246
0.12507	1138.41		0.158	506.916
0.13114	1069.38		0.16849	454.699
0.13722	1006.44		0.17897	410.17
0.14329	948.902		0.18945	370.797
0.14937	884.539		0.19993	335.859
0.16152	804.747		0.21041	304.758
0.17367	725.102		0.2209	276.987
0.18582	656.744		0.23138	252.115
0.19797	597.634		0.24186	229.782
0.21012	546.162		0.25234	209.681
0.22227	501.062		0.26283	191.552
0.23442	461.325		0.27331	175.168
0.24657	426.137		0.28379	160.334
0.25872	394.829		0.29427	146.881
0.27087	366.849		0.30476	134.661
0.28302	341.74		0.31524	123.545
0.29517	319.124		0.32572	113.422
0.30732	298.681		0.3362	104.19
0.31947	280.142		0.34669	95.7627
0.33162	263.277		0.35717	88.0615
0.34377	244.521		0.36765	81.0174
0.36807	221.969
0.38994	200.518		0.37813	4829.02
0.41181	182.553		0.37813	4828.98
0.43368	166.901		0.37813	4828.89
0.45555	153.177		0.37813	4828.73
0.47742	141.077		0.37814	4828.39
0.49929	130.357		0.37814	4827.72
0.52116	120.814		0.37815	4826.38
0.54303	112.282		0.37817	4823.69
0.5649	104.622		0.3782	4820.3
0.58677	97.7194		0.37823	4817.08
0.60864	91.4779		0.37826	4813.87
0.63051	85.8158		0.37829	4810.39
0.65238	80.6632		0.37834	4805.67
0.67425	74.9309		0.3784	4799.99
0.71799	67.865		0.37845	4792.87
0.76173	60.8554		0.37856	4782.86
0.80547	55.0054		0.37866	4768.62
0.84483	50.2034		0.37887	4748.75
0.8842	46.1193		0.37908	4726.17
0.92357	42.5123		0.37929	4703.74
0.96293	39.3117		0.3795	4675.93
1.0023	36.4592		0.37993	4637.39
1.04166	33.9062		0.38035	4593.86
1.08103	31.6117		0.38077	4540.41
1.1204	29.0956		0.38161	4467.06
1.19913	26.1217		0.38246	4385.14
1.26906	23.35		0.3833	4305.37
1.33898	21.1198		0.38414	4227.68
1.40192	19.2866		0.38499	4133.79
1.46485	17.7253		0.38668	4007.25
1.52779	16.3449		0.38836	3868.78
1.59072	15.1192		0.39005	3737.06
1.65366	14.0261		0.39174	3582.54
1.71659	13.0469		0.39511	3380.97
1.77953	11.9773		0.39849	3168.26
1.9054	10.7138		0.40186	2974.07
2.01868	9.53457		0.40524	2796.33
2.13196	8.5874		0.40861	2633.23
2.23391	7.81305		0.41199	2483.23
2.33587	7.1566		0.41536	2344.95
2.43782	6.57851		0.41874	2188.76
2.53978	6.06704		0.42549	2000.06
2.64173	5.61251		0.43128	1821.1
2.74368	5.20671		0.43707	1669.95
2.84564	4.84281		0.44286	1535.47
2.94759	4.44475		0.44865	1415.3
3.1515	3.98164		0.45444	1307.52
3.32177	3.56162		0.46024	1210.5
3.49204	3.2285		0.46603	1122.89
3.64528	2.95309		0.47182	1043.5
3.79852	2.71732		0.47761	971.358
3.95177	2.49857		0.4834	905.62
4.13677	2.28663		0.48919	845.568
4.32177	2.09138		0.49498	790.577
4.50677	1.91946		0.50077	728.972
4.69177	1.76722		0.51236	652.517
4.87677	1.62253		0.52394	576.166
5.11995	1.47674		0.53552	512.052
			0.54594	459.198
			0.55637	414.132
			0.56679	374.29
			0.57722	338.942
			0.58764	307.481
			0.59806	279.393
			0.60849	254.242
			0.61891	231.661
			0.62934	211.341
			0.63976	193.018
			0.65018	176.463
			0.66061	161.476
			0.67103	147.886
			0.68146	135.545
			0.69188	124.323
			0.7023	114.103
			0.71273	104.786
			0.72315	96.283
			0.73358	88.5143
			0.744	81.4101
			0.75442	74.908
			0.76485	67.646
			0.7857	58.9046
			0.80446	50.7551
			0.82163	44.2436
			0.8388	38.7241
			0.85597	33.9113
			0.87314	29.7108
			0.8903	26.0419
			0.90747	22.8346
			0.92464	20.0288
			0.94181	17.5727
			0.95898	15.4217
			0.97615	13.5369
			0.99332	11.8848
			1.01049	10.4361
			1.02766	9.16534
			1.04483	8.05036
			1.06199	7.07183
			1.07916	6.21287
			1.09633	5.45873
			1.1135	5.10614

## Sheet: Fig.2g
co-current flow			countercurrent flow
t (s)	ΔT (°C)		t (s)	ΔT (°C)
0	0		0	0
7.62939e-06	0.000482617		7.62939e-06	0.00013919
1.44958e-05	0.000916972		1.52588e-05	0.000278379
2.82288e-05	0.00179		3.05176e-05	0.000556757
5.56946e-05	0.00352		6.10352e-05	0.00111
0.000110626	0.007		0.00012207	0.00223
0.00022049	0.01395		0.000244141	0.00445
0.000440216	0.02784		0.000488281	0.00891
0.000879669	0.05563		0.000976563	0.01781
0.00176	0.11118		0.00195	0.03562
0.00264	0.1667		0.00391	0.0712
0.00352	0.2222		0.00566	0.1032
0.00527	0.33314		0.00742	0.13518
0.00703	0.44399		0.00918	0.16714
0.00879	0.55475		0.0127	0.231
0.01231	0.77596		0.01586	0.28842
0.01582	0.99679		0.01902	0.34577
0.02285	1.43729		0.02535	0.46026
0.03691	2.31366		0.03168	0.57448
0.04957	3.09716		0.04434	0.80211
0.06223	3.87577		0.05699	1.02867
0.07488	4.64951		0.06965	1.25417
0.08754	5.41843		0.0823	1.47861
0.11285	6.942		0.10762	1.92433
0.13816	8.44683		0.13293	2.3659
0.16348	9.93327		0.15824	2.80337
0.2141	12.8523		0.20887	3.66625
0.26473	15.7017		0.25949	4.51339
0.31535	18.4839		0.31012	5.3452
0.36598	21.2014		0.36074	6.16209
0.4166	23.8562		0.41137	6.96443
0.51785	28.9867		0.51262	8.52693
0.6191	33.8912		0.61387	10.0355
0.72035	38.5845		0.71512	11.4929
0.8216	43.0799		0.81637	12.9014
0.92285	47.3896		1.01887	15.581
1.0241	51.5249

## Sheet: Fig.3a
xar,1	t1 (s)		xar,1	t2 (s)		xar,1	tt (s)
0.1	10.0896		0.1	44.8471		0.1	54.9367
0.2	11.0686		0.2	29.2568		0.2	40.3254
0.3	12.2858		0.3	22.2346		0.3	34.5204
0.4	13.8456		0.4	18.1373		0.4	31.9829
0.5	15.9272		0.5	15.4182		0.49	31.3368
0.6	18.8671		0.6	13.4671		0.6	32.3342
0.7	23.3895		0.7	11.9914		0.7	35.3809
0.8	31.4336		0.8	10.832		0.8	42.2656
0.9	50.9676		0.9	9.89452		0.9	60.8622

## Sheet: Fig.3b
M = 1.01			M = 1.05			M = 1.10
xar,1	tt (s)		xar,1	tt (s)		xar,1	tt (s)
0.01	117.89		0.01	72.8576		0.01	53.5217
0.02	100.855		0.02	67.6962		0.02	51.3139
0.03	89.1834		0.03	63.4592		0.03	49.3715
0.04	80.593		0.04	59.9114		0.04	47.6494
0.05	73.961		0.05	56.893		0.05	46.1128
0.06	68.6624		0.06	54.2915		0.06	44.7337
0.07	64.3185		0.07	52.0249		0.07	43.49
0.08	60.6851		0.08	50.032		0.08	42.3635
0.09	57.5966		0.09	48.2662		0.09	41.3396
0.1	54.9367		0.1	46.6912		0.1	40.4057
0.11	52.6206		0.11	45.2782		0.11	39.5517
0.12	50.5853		0.12	44.0044		0.12	38.7687
0.13	48.7827		0.13	42.851		0.13	38.0496
0.14	47.1754		0.14	41.8028		0.14	37.3879
0.15	45.7341		0.15	40.8469		0.15	36.7782
0.16	44.435		0.16	39.9729		0.16	36.2158
0.17	43.259		0.17	39.1718		0.17	35.6967
0.18	42.1904		0.18	38.4359		0.18	35.2173
0.19	41.2161		0.19	37.7588		0.19	34.7744
0.2	40.3254		0.2	37.1349		0.2	34.3655
0.21	39.5089		0.21	36.5593		0.21	33.988
0.22	38.759		0.22	36.0279		0.22	33.6398
0.23	38.069		0.23	35.5371		0.23	33.3191
0.24	37.4332		0.24	35.0837		0.24	33.0242
0.25	36.8466		0.25	34.6648		0.25	32.7536
0.26	36.305		0.26	34.2779		0.26	32.506
0.27	35.8046		0.27	33.921		0.27	32.2803
0.28	35.3423		0.28	33.5921		0.28	32.0754
0.29	34.915		0.29	33.2894		0.29	31.8904
0.3	34.5204		0.3	33.0114		0.3	31.7246
0.31	34.1561		0.31	32.7569		0.31	31.5771
0.32	33.8203		0.32	32.5246		0.32	31.4475
0.33	33.511		0.33	32.3134		0.33	31.3351
0.34	33.227		0.34	32.1225		0.34	31.2395
0.35	32.9666		0.35	31.951		0.35	31.1604
0.36	32.7288		0.36	31.7982		0.36	31.0974
0.37	32.5124		0.37	31.6634		0.37	31.0502
0.38	32.3165		0.38	31.5461		0.38	31.0188
0.39	32.1403		0.39	31.4459		0.39	31.0029
0.4	31.9829		0.4	31.3623		0.4	31.0025
0.41	31.8439		0.41	31.295		0.41	31.0175
0.42	31.7225		0.42	31.2437		0.42	31.0481
0.43	31.6183		0.43	31.2083		0.43	31.0943
0.44	31.531		0.44	31.1886		0.44	31.1562
0.45	31.4601		0.45	31.1846		0.45	31.2342
0.46	31.4054		0.46	31.1961		0.46	31.3285
0.47	31.3667		0.47	31.2233		0.47	31.4394
0.48	31.3439		0.48	31.2663		0.48	31.5674
0.49	31.3368		0.49	31.3251		0.49	31.7129
0.5	31.3454		0.5	31.4001		0.5	31.8766
0.51	31.3698		0.51	31.4915		0.51	32.0591
0.52	31.41		0.52	31.5996		0.52	32.2611
0.53	31.4663		0.53	31.7248		0.53	32.4836
0.54	31.5387		0.54	31.8678		0.54	32.7274
0.55	31.6276		0.55	32.0289		0.55	32.9937
0.56	31.7334		0.56	32.209		0.56	33.2836
0.57	31.8564		0.57	32.4086		0.57	33.5987
0.58	31.9972		0.58	32.6287		0.58	33.9404
0.59	32.1562		0.59	32.8703		0.59	34.3105
0.6	32.3342		0.6	33.1345		0.6	34.7109
0.61	32.5318		0.61	33.4223		0.61	35.144
0.62	32.7501		0.62	33.7353		0.62	35.6123
0.63	32.9898		0.63	34.075		0.63	36.1186
0.64	33.2521		0.64	34.4432		0.64	36.6663
0.65	33.5382		0.65	34.8418		0.65	37.259
0.66	33.8495		0.66	35.2731		0.66	37.9012
0.67	34.1876		0.67	35.7396		0.67	38.5977
0.68	34.5541		0.68	36.2442		0.68	39.3543
0.69	34.9512		0.69	36.7902		0.69	40.1777
0.7	35.3809		0.7	37.3813		0.7	41.0757
0.71	35.846		0.71	38.0219		0.71	42.0575
0.72	36.3491		0.72	38.7168		0.72	43.1342
0.73	36.8937		0.73	39.4719		0.73	44.3187
0.74	37.4835		0.74	40.2938		0.74	45.627
0.75	38.1227		0.75	41.1904		0.75	47.0782
0.76	38.8164		0.76	42.1709		0.76	48.6962
0.77	39.5702		0.77	43.2462		0.77	50.5108
0.78	40.3909		0.78	44.4294		0.78	52.5594
0.79	41.2863		0.79	45.7363		0.79	54.8906
0.8	42.2656		0.8	47.1863		0.8	57.568
0.81	43.3397		0.81	48.8031		0.81	60.6767
0.82	44.5218		0.82	50.6164		0.82	64.3344
0.83	45.8276		0.83	52.6639		0.83	68.708
0.84	47.2766		0.84	54.9939		0.84	74.0441
0.85	48.8923		0.85	57.6701		0.85	80.7254
0.86	50.7046		0.86	60.7778		0.86	89.3838
0.87	52.7511		0.87	64.4344		0.87	101.156
0.88	55.0802		0.88	68.8069		0.88	118.357
0.89	57.7554		0.89	74.142		0.89	146.72
0.9	60.8622		0.9	80.8223		0.9	225.688
0.91	64.5179		0.91	89.4797
0.92	68.8895		0.92	101.251
0.93	74.2237		0.93	118.451
0.94	80.9031		0.94	146.813
0.95	89.5597		0.95	221.614
0.96	101.33
0.97	118.53
0.98	146.89
0.99	221.691

## Sheet: Fig.3c
k = 0.1			k = 0.5			k = 1.0
xar,1	tt (s)		xar,1	tt (s)		xar,1	tt (s)
0.01	117.89		0.01	23.578		0.01	11.789
0.02	100.855		0.02	20.171		0.02	10.0855
0.03	89.1834		0.03	17.8367		0.03	8.91834
0.04	80.593		0.04	16.1186		0.04	8.0593
0.05	73.961		0.05	14.7922		0.05	7.3961
0.06	68.6624		0.06	13.7325		0.06	6.86624
0.07	64.3185		0.07	12.8637		0.07	6.43185
0.08	60.6851		0.08	12.137		0.08	6.06851
0.09	57.5966		0.09	11.5193		0.09	5.75966
0.1	54.9367		0.1	10.9873		0.1	5.49367
0.11	52.6206		0.11	10.5241		0.11	5.26206
0.12	50.5853		0.12	10.1171		0.12	5.05853
0.13	48.7827		0.13	9.75653		0.13	4.87827
0.14	47.1754		0.14	9.43509		0.14	4.71754
0.15	45.7341		0.15	9.14682		0.15	4.57341
0.16	44.435		0.16	8.887		0.16	4.4435
0.17	43.259		0.17	8.6518		0.17	4.3259
0.18	42.1904		0.18	8.43808		0.18	4.21904
0.19	41.2161		0.19	8.24323		0.19	4.12161
0.2	40.3254		0.2	8.06507		0.2	4.03254
0.21	39.5089		0.21	7.90178		0.21	3.95089
0.22	38.759		0.22	7.7518		0.22	3.8759
0.23	38.069		0.23	7.6138		0.23	3.8069
0.24	37.4332		0.24	7.48663		0.24	3.74332
0.25	36.8466		0.25	7.36932		0.25	3.68466
0.26	36.305		0.26	7.261		0.26	3.6305
0.27	35.8046		0.27	7.16093		0.27	3.58046
0.28	35.3423		0.28	7.06845		0.28	3.53423
0.29	34.915		0.29	6.98301		0.29	3.4915
0.3	34.5204		0.3	6.90408		0.3	3.45204
0.31	34.1561		0.31	6.83122		0.31	3.41561
0.32	33.8203		0.32	6.76405		0.32	3.38203
0.33	33.511		0.33	6.70221		0.33	3.3511
0.34	33.227		0.34	6.64539		0.34	3.3227
0.35	32.9666		0.35	6.59332		0.35	3.29666
0.36	32.7288		0.36	6.54576		0.36	3.27288
0.37	32.5124		0.37	6.50248		0.37	3.25124
0.38	32.3165		0.38	6.4633		0.38	3.23165
0.39	32.1403		0.39	6.42806		0.39	3.21403
0.4	31.9829		0.4	6.39659		0.4	3.1983
0.41	31.8439		0.41	6.36878		0.41	3.18439
0.42	31.7225		0.42	6.3445		0.42	3.17225
0.43	31.6183		0.43	6.32367		0.43	3.16183
0.44	31.531		0.44	6.3062		0.44	3.1531
0.45	31.4601		0.45	6.29202		0.45	3.14601
0.46	31.4054		0.46	6.28109		0.46	3.14054
0.47	31.3667		0.47	6.27335		0.47	3.13667
0.48	31.3439		0.48	6.26878		0.48	3.13439
0.49	31.3368		0.49	6.26736		0.49	3.13368
0.5	31.3454		0.5	6.26908		0.5	3.13454
0.51	31.3698		0.51	6.27396		0.51	3.13698
0.52	31.41		0.52	6.28201		0.52	3.141
0.53	31.4663		0.53	6.29325		0.53	3.14663
0.54	31.5387		0.54	6.30774		0.54	3.15387
0.55	31.6276		0.55	6.32553		0.55	3.16277
0.56	31.7334		0.56	6.34668		0.56	3.17334
0.57	31.8564		0.57	6.37128		0.57	3.18564
0.58	31.9972		0.58	6.39943		0.58	3.19972
0.59	32.1562		0.59	6.43124		0.59	3.21562
0.6	32.3342		0.6	6.46683		0.6	3.23342
0.61	32.5318		0.61	6.50637		0.61	3.25318
0.62	32.7501		0.62	6.55001		0.62	3.275
0.63	32.9898		0.63	6.59795		0.63	3.29898
0.64	33.2521		0.64	6.65041		0.64	3.32521
0.65	33.5382		0.65	6.70764		0.65	3.35382
0.66	33.8495		0.66	6.7699		0.66	3.38495
0.67	34.1876		0.67	6.83751		0.67	3.41876
0.68	34.5541		0.68	6.91082		0.68	3.45541
0.69	34.9512		0.69	6.99023		0.69	3.49512
0.7	35.3809		0.7	7.07619		0.7	3.53809
0.71	35.846		0.71	7.16919		0.71	3.5846
0.72	36.3491		0.72	7.26983		0.72	3.63491
0.73	36.8937		0.73	7.37874		0.73	3.68937
0.74	37.4835		0.74	7.49669		0.74	3.74835
0.75	38.1227		0.75	7.62454		0.75	3.81227
0.76	38.8164		0.76	7.76327		0.76	3.88164
0.77	39.5702		0.77	7.91404		0.77	3.95702
0.78	40.3909		0.78	8.07818		0.78	4.03909
0.79	41.2863		0.79	8.25725		0.79	4.12863
0.8	42.2656		0.8	8.45311		0.8	4.22656
0.81	43.3397		0.81	8.66794		0.81	4.33397
0.82	44.5218		0.82	8.90436		0.82	4.45218
0.83	45.8276		0.83	9.16553		0.83	4.58276
0.84	47.2766		0.84	9.45531		0.84	4.72766
0.85	48.8923		0.85	9.77847		0.85	4.88923
0.86	50.7046		0.86	10.1409		0.86	5.07046
0.87	52.7511		0.87	10.5502		0.87	5.27511
0.88	55.0802		0.88	11.016		0.88	5.50802
0.89	57.7554		0.89	11.5511		0.89	5.77554
0.9	60.8622		0.9	12.1724		0.9	6.08622
0.91	64.5179		0.91	12.9036		0.91	6.45179
0.92	68.8895		0.92	13.7779		0.92	6.88895
0.93	74.2237		0.93	14.8447		0.93	7.42237
0.94	80.9031		0.94	16.1806		0.94	8.09031
0.95	89.5597		0.95	17.9119		0.95	8.95597
0.96	101.33		0.96	20.2661		0.96	10.1331
0.97	118.53		0.97	23.7059		0.97	11.853
0.98	146.89		0.98	29.3781		0.98	14.689
0.99	221.691		0.99	44.3381		0.99	22.1691

## Sheet: Fig.3d
xar = 0.995			xar = 0.99			xar = 0.98
xar,1	tt (s)		xar,1	tt (s)		xar,1	tt (s)
0.01	170.52		0.01	117.89		0.01	75.7618
0.02	139.735		0.02	100.855		0.02	67.8917
0.03	120.15		0.03	89.1834		0.03	61.9973
0.04	106.419		0.04	80.593		0.04	57.3828
0.05	96.1802		0.05	73.961		0.05	53.6534
0.06	88.213		0.06	68.6624		0.06	50.566
0.07	81.8162		0.07	64.3185		0.07	47.9616
0.08	76.5556		0.08	60.6851		0.08	45.7315
0.09	72.1467		0.09	57.5966		0.09	43.7981
0.1	68.3947		0.1	54.9367		0.1	42.1047
0.11	65.1612		0.11	52.6206		0.11	40.6086
0.12	62.3452		0.12	50.5853		0.12	39.2772
0.13	59.8707		0.13	48.7827		0.13	38.0847
0.14	57.6798		0.14	47.1754		0.14	37.0108
0.15	55.7272		0.15	45.7341		0.15	36.0391
0.16	53.9772		0.16	44.435		0.16	35.1563
0.17	52.401		0.17	43.259		0.17	34.3514
0.18	50.9752		0.18	42.1904		0.18	33.6151
0.19	49.6808		0.19	41.2161		0.19	32.9399
0.2	48.5018		0.2	40.3254		0.2	32.3191
0.21	47.425		0.21	39.5089		0.21	31.7473
0.22	46.4391		0.22	38.759		0.22	31.2196
0.23	45.5346		0.23	38.069		0.23	30.7321
0.24	44.7034		0.24	37.4332		0.24	30.281
0.25	43.9385		0.25	36.8466		0.25	29.8635
0.26	43.2339		0.26	36.305		0.26	29.4766
0.27	42.5844		0.27	35.8046		0.27	29.1181
0.28	41.9853		0.28	35.3423		0.28	28.7859
0.29	41.4328		0.29	34.915		0.29	28.4782
0.3	40.9233		0.3	34.5204		0.3	28.1932
0.31	40.4537		0.31	34.1561		0.31	27.9296
0.32	40.0214		0.32	33.8203		0.32	27.686
0.33	39.6239		0.33	33.511		0.33	27.4613
0.34	39.2592		0.34	33.227		0.34	27.2546
0.35	38.9253		0.35	32.9666		0.35	27.0648
0.36	38.6206		0.36	32.7288		0.36	26.8912
0.37	38.3436		0.37	32.5124		0.37	26.733
0.38	38.093		0.38	32.3165		0.38	26.5897
0.39	37.8678		0.39	32.1403		0.39	26.4606
0.4	37.6668		0.4	31.9829		0.4	26.3453
0.41	37.4892		0.41	31.8439		0.41	26.2432
0.42	37.3343		0.42	31.7225		0.42	26.1541
0.43	37.2014		0.43	31.6183		0.43	26.0776
0.44	37.09		0.44	31.531		0.44	26.0135
0.45	36.9996		0.45	31.4601		0.45	25.9614
0.46	36.9298		0.46	31.4054		0.46	25.9213
0.47	36.8803		0.47	31.3667		0.47	25.8929
0.48	36.8511		0.48	31.3439		0.48	25.8763
0.49	36.8419		0.49	31.3368		0.49	25.8712
0.5	36.8526		0.5	31.3454		0.5	25.8777
0.51	36.8835		0.51	31.3698		0.51	25.8959
0.52	36.9345		0.52	31.41		0.52	25.9257
0.53	37.0059		0.53	31.4663		0.53	25.9673
0.54	37.0979		0.54	31.5387		0.54	26.0209
0.55	37.2109		0.55	31.6276		0.55	26.0866
0.56	37.3455		0.56	31.7334		0.56	26.1646
0.57	37.502		0.57	31.8564		0.57	26.2553
0.58	37.6813		0.58	31.9972		0.58	26.3589
0.59	37.884		0.59	32.1562		0.59	26.4759
0.6	38.111		0.6	32.3342		0.6	26.6066
0.61	38.3634		0.61	32.5318		0.61	26.7517
0.62	38.6423		0.62	32.7501		0.62	26.9116
0.63	38.9489		0.63	32.9898		0.63	27.087
0.64	39.2848		0.64	33.2521		0.64	27.2786
0.65	39.6517		0.65	33.5382		0.65	27.4873
0.66	40.0513		0.66	33.8495		0.66	27.714
0.67	40.4859		0.67	34.1876		0.67	27.9596
0.68	40.9578		0.68	34.5541		0.68	28.2254
0.69	41.4698		0.69	34.9512		0.69	28.5126
0.7	42.025		0.7	35.3809		0.7	28.8228
0.71	42.6268		0.71	35.846		0.71	29.1575
0.72	43.2792		0.72	36.3491		0.72	29.5186
0.73	43.9869		0.73	36.8937		0.73	29.9082
0.74	44.7551		0.74	37.4835		0.74	30.3288
0.75	45.5898		0.75	38.1227		0.75	30.783
0.76	46.4981		0.76	38.8164		0.76	31.2739
0.77	47.4881		0.77	39.5702		0.77	31.8052
0.78	48.5694		0.78	40.3909		0.78	32.3809
0.79	49.7532		0.79	41.2863		0.79	33.0059
0.8	51.0528		0.8	42.2656		0.8	33.6857
0.81	52.4844		0.81	43.3397		0.81	34.427
0.82	54.067		0.82	44.5218		0.82	35.2374
0.83	55.8242		0.83	45.8276		0.83	36.1262
0.84	57.7849		0.84	47.2766		0.84	37.1046
0.85	59.9849		0.85	48.8923		0.85	38.186
0.86	62.4698		0.86	50.7046		0.86	39.387
0.87	65.2979		0.87	52.7511		0.87	40.7282
0.88	68.5454		0.88	55.0802		0.88	42.2353
0.89	72.3141		0.89	57.7554		0.89	43.9416
0.9	76.7432		0.9	60.8622		0.9	45.8902
0.91	82.0287		0.91	64.5179		0.91	48.1385
0.92	88.4569		0.92	68.8895		0.92	50.7649
0.93	96.4651		0.93	74.2237		0.93	53.8798
0.94	106.76		0.94	80.9031		0.94	57.6445
0.95	120.571		0.95	89.5597		0.95	62.3059
0.96	140.282		0.96	101.33		0.96	68.2656
0.97	171.295		0.97	118.53		0.97	76.2331
0.98	229.718		0.98	146.89		0.98	87.6187
0.99	373.077		0.99	221.691		0.99	95.3046

[truncated: 29 more sheets: Fig.4b, Fig.4c, Fig.4d, Fig.4e, Fig.5a, Fig.5b, Fig.5c, Fig.5d, Fig.5e, Fig.5f, Fig.5g, Fig.6a, Fig.6b, Fig.6c, Fig.6d, Fig.6e, Fig.S2a, Fig.S2b, Fig.S3a, Fig.S3b …]
